# Supplementary material for: Facial Analysis for Plastic Surgery in the Era of Artificial Intelligence: A Comparative Evaluation of Multimodal Large Language Models
Source: J Clin Med. 2025 May 16;14(10):3484. doi: 10.3390/jcm14103484 (PMC12112453; doi:10.3390/jcm14103484)
Supplement: Supplementary file 1 [file jcm-14-03484-s001.zip]

Archive with 1 entries (1 files):
- jcm-3607219-supplementary.pdf
